# Supplementary material for: RiboNT: A Noise-Tolerant Predictor of Open Reading Frames from Ribosome-Protected Footprints
Source: Life (Basel). 2021 Jul 16;11(7):701. doi: 10.3390/life11070701 (PMC8307163; doi:10.3390/life11070701)
Supplement: Supplementary file 1 [file life-11-00701-s001.zip]

Archive with 1 entries (1 files):
- life-1254833-supplementary.xlsx
